# Supplementary material for: Dietary Phytochemicals and Depressive Symptoms in Young Adults: Evidence from Undergraduate Students in Türkiye
Source: Nutrients. 2025 Oct 29;17(21):3406. doi: 10.3390/nu17213406 (PMC12608252; doi:10.3390/nu17213406)
Supplement: Supplementary file 1 [file nutrients-17-03406-s001.zip]

Archive with 1 entries (1 files):
- nutrients-3947533-supplementary.pdf
